# Supplementary material for: Going rogue: what scientists can learn about Twitter communication from “alt” government accounts
Source: PeerJ. 2021 Nov 2;9:e12407. doi: 10.7717/peerj.12407 (PMC8570174; doi:10.7717/peerj.12407)
Supplement: Supplemental Information 2 [file peerj-09-12407-s002.txt]

word	category
anglers	activity
biking	activity
birding	activity
camp	activity
campfire	activity
campground	activity
camping	activity
everykidinapark	activity
exploration	activity
findyourpark	activity
fishing	activity
hike	activity
howdoyouearthday	activity
hunt	activity
hunters	activity
leavenotrace	activity
picnic	activity
planting	activity
trail	activity
altusepa	agency
badlandsnps	agency
blm	agency
cdc	agency
dec	agency
denalinps	agency
doi	agency
epa	agency
epaatwork	agency
epalove	agency
esa	agency
forestservice	agency
glwa	agency
grandcanyonnps	agency
housescience	agency
mdeq	agency
nasa	agency
natgeo	agency
nationalforests	agency
natlparkservice	agency
naturenps	agency
noaa	agency
nps	agency
nrcs	agency
nrdc	agency
nwr	agency
nws	agency
shenandoahnps	agency
usda	agency
usfs	agency
usfws	agency
wildliferefuge	agency
agoutlook	agriculture
agriculture	agriculture
agroforestry	agriculture
apple	agriculture
beef	agriculture
breed	agriculture
crops	agriculture
farm	agriculture
farming	agriculture
forestry	agriculture
harvest	agriculture
livestock	agriculture
nationalagday	agriculture
nifaimpacts	agriculture
perennial	agriculture
ranches	agriculture
rangelands	agriculture
timber	agriculture
womeninag	agriculture
workingtrees	agriculture
amphibians	amphibian
frogs	amphibian
salamander	amphibian
animal	animal
critter	animal
organisms	animal
wildlife	animal
wildlifewednesday	animal
albatross	bird
beak	bird
bird	bird
birdyear	bird
chick	bird
chicken	bird
condor	bird
cranes	bird
dceaglecam	bird
duck	bird
eagle	bird
eaglet	bird
falcon	bird
feathers	bird
grouse	bird
laysan	bird
meadowlark	bird
osprey	bird
owl	bird
pelican	bird
plover	bird
robin	bird
shorebirds	bird
songbirds	bird
swallows	bird
turkey	bird
wings	bird
woodpecker	bird
anticorrosion	chemistry
chemical	chemistry
copper	chemistry
echa	chemistry
h2o	chemistry
ppb	chemistry
ppl	chemistry
ppm	chemistry
selenium	chemistry
uranium	chemistry
actonclimate	climate
atmosphere	climate
carbon	climate
climate	climate
climateaction	climate
climatechange	climate
climatechangeisreal	climate
dioxide	climate
droughtmonitor	climate
meteorology	climate
stateofclimate	climate
wettest	climate
antienvironment	conservation
conservation	conservation
conserve	conservation
environmental	conservation
lands	conservation
monitoring	conservation
overfishing	conservation
park	conservation
preservation	conservation
preserve	conservation
proenvironment	conservation
refuge	conservation
reserves	conservation
restoration	conservation
restoring	conservation
sanctuaries	conservation
saveourparks	conservation
saveourwilderness	conservation
stewardship	conservation
sustainability	conservation
whaling	conservation
yellowstone	conservation
acidification	ecology
biodiversity	ecology
blooms	ecology
breeding	ecology
burrowing	ecology
carrion	ecology
colony	ecology
debris	ecology
dens	ecology
distribution	ecology
diversity	ecology
ecological	ecology
endangered	ecology
extinct	ecology
genus	ecology
grazing	ecology
habitat	ecology
hatched	ecology
herd	ecology
invasive	ecology
landscape	ecology
mate	ecology
migration	ecology
migratory	ecology
native	ecology
nature	ecology
nest	ecology
nesting	ecology
overwinter	ecology
pollinators	ecology
population	ecology
predators	ecology
prey	ecology
reintroduced	ecology
rot	ecology
species	ecology
subspecies	ecology
threatened	ecology
wildfire	ecology
allegheny	ecosystem
andes	ecosystem
antarctic	ecosystem
aquatic	ecosystem
arctic	ecosystem
atlantic	ecosystem
beach	ecosystem
butte	ecosystem
canyon	ecosystem
cape	ecosystem
caribbean	ecosystem
coast	ecosystem
creek	ecosystem
cuyahoga	ecosystem
desert	ecosystem
ecosystem	ecosystem
forest	ecosystem
forestcrush	ecosystem
forestflow	ecosystem
forestfriday	ecosystem
grassland	ecosystem
island	ecosystem
lake	ecosystem
malheur	ecosystem
marine	ecosystem
meadows	ecosystem
mountain	ecosystem
ocean	ecosystem
pacific	ecosystem
parkforest	ecosystem
permafrost	ecosystem
plains	ecosystem
polar	ecosystem
prairie	ecosystem
reef	ecosystem
riparian	ecosystem
river	ecosystem
sea	ecosystem
stream	ecosystem
tropical	ecosystem
valley	ecosystem
watershed	ecosystem
waterways	ecosystem
wetland	ecosystem
wildland	ecosystem
woods	ecosystem
worldwetlandsday	ecosystem
enviroed	education
accurate	evidence
analysis	evidence
antiscience	evidence
article	evidence
censorship	evidence
citation	evidence
climatefacts	evidence
conference	evidence
data	evidence
database	evidence
denial	evidence
discovery	evidence
evidence	evidence
experiment	evidence
explain	evidence
facts	evidence
inform	evidence
investigate	evidence
knowledge	evidence
observe	evidence
peer	evidence
peerreviewed	evidence
proof	evidence
published	evidence
research	evidence
reviewed	evidence
scientific	evidence
statistically	evidence
study	evidence
theory	evidence
think	evidence
trust	evidence
understanding	evidence
unscientific	evidence
verify	evidence
wikipedia	evidence
cutthroat	fish
fish	fish
fry	fish
herring	fish
salmon	fish
sharks	fish
trout	fish
allpipesleak	fossilfuel
ch4	fossilfuel
co2	fossilfuel
coal	fossilfuel
dapl	fossilfuel
diesel	fossilfuel
drilling	fossilfuel
emissions	fossilfuel
exhaust	fossilfuel
fracking	fossilfuel
gas	fossilfuel
ghg	fossilfuel
keystone	fossilfuel
methane	fossilfuel
mining	fossilfuel
nodapl	fossilfuel
nokxl	fossilfuel
oil	fossilfuel
petroleum	fossilfuel
pipeline	fossilfuel
spill	fossilfuel
standingrock	fossilfuel
mushrooms	fungi
earthquakes	geology
eocene	geology
erosion	geology
fossil	geology
geology	geology
millionyearold	geology
minerals	geology
sediment	geology
soil	geology
volcanic	geology
bee	invertebrate
beetles	invertebrate
bugs	invertebrate
bumblebee	invertebrate
butterfly	invertebrate
coral	invertebrate
crickets	invertebrate
fly	invertebrate
insects	invertebrate
invertebrates	invertebrate
monarch	invertebrate
moths	invertebrate
savethemonarch	invertebrate
antelope	mammal
bat	mammal
bear	mammal
beavers	mammal
bighorn	mammal
bison	mammal
blackfooted	mammal
brontothere	mammal
buffalo	mammal
bull	mammal
cat	mammal
cottontail	mammal
cow	mammal
cubs	mammal
deer	mammal
elephants	mammal
elk	mammal
ferret	mammal
fox	mammal
fur	mammal
groundhogs	mammal
horns	mammal
horse	mammal
ivory	mammal
kittens	mammal
lorax	mammal
lynx	mammal
mammal	mammal
manatee	mammal
moles	mammal
moose	mammal
mouse	mammal
nationalmammal	mammal
oreodonts	mammal
otter	mammal
porcupines	mammal
puppies	mammal
pups	mammal
rabbits	mammal
seal	mammal
sheep	mammal
squirrel	mammal
tiger	mammal
weasel	mammal
whale	mammal
whitetailed	mammal
wolf	mammal
medical	medical
biologist	occupation
climatologist	occupation
ecologist	occupation
engineers	occupation
farmer	occupation
firefighters	occupation
forecasters	occupation
forester	occupation
meteorologist	occupation
ranger	occupation
researchers	occupation
scientist	occupation
stakeholders	occupation
aldo	person
billnye	person
carson	person
emerson	person
goodall	person
isaac	person
leopold	person
muir	person
pinchot	person
thoreau	person
waldo	person
algae	plant
arbor	plant
arboretum	plant
ash	plant
blossoms	plant
cedar	plant
evergreen	plant
flowers	plant
fruit	plant
gardens	plant
grass	plant
leaf	plant
leaves	plant
milkweed	plant
nationalgardenmonth	plant
oak	plant
pine	plant
plants	plant
root	plant
rose	plant
sage	plant
seed	plant
shrubs	plant
stem	plant
tree	plant
vegetation	plant
violets	plant
wildflowers	plant
cleanairact	pollution
cleanwater	pollution
contamination	pollution
ddt	pollution
drinkingwater	pollution
flint	pollution
fukushima	pollution
glyphosate	pollution
landfills	pollution
lead	pollution
mercury	pollution
pesticide	pollution
poisoning	pollution
pollute	pollution
radon	pollution
smog	pollution
superfund	pollution
tailings	pollution
toxic	pollution
alligator	reptile
leatherback	reptile
snake	reptile
tortoise	reptile
turtle	reptile
avalanche	weather
blizzardwatch	weather
clouds	weather
flood	weather
hurricane	weather
lightning	weather
rain	weather
rainbow	weather
rainwater	weather
snow	weather
storm	weather
temperature	weather
thunder	weather
tornado	weather
weather	weather
air
aquifer
attackonanimals
biology
disease
earth
earthday
edible
energy
environment
field
genetic
global
gps
greer
iarc
keepitgreen
lab
moon
nutrients
openspace
outdoor
outside
parkscience
planet
publicland
radar
recycle
renewable
rural
satellite
scenic
science
sciencemarch
sciencematters
sciencenotsilence
sciencing
shade
sierra
smokey
smokeybear
solar
space
standforscience
sun
technology
truth
ungagepa
universe
water
waterislife
whwatersummit
wild
wilderness
wildernesswarriors
wildlifecrime
wildlifewin
womeninstem
world
worldwaterday
worldwildlifeday
